# Supplementary material for: NiMoS-Modified Carbon Felt Electrode for Improved Efficiency and Stability in a Neutral S/Fe Redox Flow Battery
Source: Molecules. 2025 Mar 8;30(6):1219. doi: 10.3390/molecules30061219 (PMC11944520; doi:10.3390/molecules30061219)
Supplement: Supplementary file 1 [file molecules-30-01219-s001.zip]

Archive with 1 entries (1 files):
- molecules-3515616-supplementary.pdf
